# Supplementary material for: Anion Component Engineering of Spontaneous Perovskite Passivators for Energy Alignment Modulations in Perovskite Solar Cells
Source: Small. 2026 Jan 25;22(16):e12937. doi: 10.1002/smll.202512937 (PMC12994551; doi:10.1002/smll.202512937)
Supplement: Supplementary file 2 — Supporting File 2: smll72464‐sup‐0002‐DataFile.zip. [file SMLL-22-e12937-s002.zip]

Archive with 2 entries (2 files):
- EQE.xlsx
- J-V.xlsx
