# Supplementary material for: Anion Component Engineering of Spontaneous Perovskite Passivators for Energy Alignment Modulations in Perovskite Solar Cells
Source: Small. 2026 Jan 25;22(16):e12937. doi: 10.1002/smll.202512937 (PMC12994551; doi:10.1002/smll.202512937)
Supplement: Supplementary file 2 — Supporting File 2: smll72464‐sup‐0002‐DataFile.zip. [file SMLL-22-e12937-s002.zip › EQE.xlsx]

## Sheet: Sheet1
wavelength(nm)	EQE(%)
900	-0.00502
890	-0.00522
880	-0.00557
870	-0.00529
860	0.103
850	1.04
840	3.07
830	4.67
820	7.56
810	16.8
800	42.6
790	60.5
780	73.9
770	80.4
760	82.6
750	84.7
740	85.5
730	86.2
720	86
710	85.6
700	86.3
690	86.6
680	87.3
670	87.4
660	87.8
650	87.2
640	87
630	87.4
620	87.3
610	87.6
600	87.6
590	87.5
580	88
570	87.8
560	87.9
550	88.4
540	88.1
530	88.1
520	87.4
510	87.2
500	87.8
490	87.8
480	88.2
470	87.9
460	87
450	86.9
440	86.5
430	86.8
420	87
410	87
400	86
390	85.4
380	83.9
370	79.3
360	77.1
350	74.1
340	67.9
330	58.6
320	44.1
310	24.4
300	7.63
