# Supplementary material for: Anion Component Engineering of Spontaneous Perovskite Passivators for Energy Alignment Modulations in Perovskite Solar Cells
Source: Small. 2026 Jan 25;22(16):e12937. doi: 10.1002/smll.202512937 (PMC12994551; doi:10.1002/smll.202512937)
Supplement: Supplementary file 2 — Supporting File 2: smll72464‐sup‐0002‐DataFile.zip. [file SMLL-22-e12937-s002.zip › J-V.xlsx]

## Sheet: Sheet1
Votage (V)	Current density (mA cm-2)
1.2	-28.4202
1.19	-23.9773
1.18	-19.6698
1.17	-15.4555
1.16	-11.4445
1.15	-7.58655
1.14	-3.95882
1.13	-0.52605
1.12	2.66303
1.11	5.64538
1.1	8.31261
1.09	10.7597
1.08	12.9101
1.07	14.7857
1.06	16.4008
1.05	17.8311
1.04	19.0319
1.03	20.0101
1.02	20.842
1.01	21.5126
1	22.0798
0.99	22.5546
0.98	22.9605
0.97	23.2731
0.96	23.5538
0.95	23.7647
0.94	23.9277
0.93	24.1429
0.92	24.2773
0.91	24.3681
0.9	24.4824
0.89	24.5782
0.88	24.6563
0.87	24.763
0.86	24.8193
0.85	24.8689
0.84	24.8958
0.83	24.921
0.82	24.9832
0.81	25.0319
0.8	25.0773
0.79	25.1143
0.78	25.1546
0.77	25.1924
0.76	25.1857
0.75	25.2697
0.74	25.3076
0.73	25.2992
0.72	25.3193
0.71	25.3403
0.7	25.3429
0.69	25.4025
0.68	25.4336
0.67	25.4126
0.66	25.4244
0.65	25.4403
0.64	25.4118
0.63	25.4202
0.62	25.4756
0.61	25.4824
0.6	25.5034
0.59	25.4656
0.58	25.505
0.57	25.5143
0.56	25.537
0.55	25.5344
0.54	25.5286
0.53	25.5084
0.52	25.5067
0.51	25.5176
0.5	25.563
0.49	25.5487
0.48	25.5311
0.47	25.5403
0.46	25.5496
0.45	25.542
0.44	25.5319
0.43	25.5731
0.42	25.5647
0.41	25.5622
0.4	25.5361
0.39	25.5908
0.38	25.5622
0.37	25.5571
0.36	25.5613
0.35	25.5773
0.34	25.5689
0.33	25.5933
0.32	25.5933
0.31	25.5815
0.3	25.6521
0.29	25.595
0.28	25.5975
0.27	25.584
0.26	25.5992
0.25	25.5613
0.24	25.5563
0.23	25.6756
0.22	25.6286
0.21	25.6319
0.2	25.6025
0.19	25.5555
0.18	25.616
0.17	25.6487
0.16	25.6034
0.15	25.5992
0.14	25.6076
0.13	25.5874
0.12	25.6151
0.11	25.6605
0.1	25.5328
0.09	25.5361
0.08	25.5277
0.07	25.5454
0.06	25.5891
0.05	25.6092
0.04	25.5773
0.03	25.5983
0.02	25.5933
0.01	25.5899
-3.46945e-18	25.5882
-0.01	25.6303
-0.02	25.6546
-0.03	25.6067
-0.04	25.5865
-0.05	25.5983
-0.06	25.6101
-0.07	25.6538
-0.08	25.642
-0.09	25.6328
-0.1	25.6395
